# Supplementary material for: Improving and correcting the contiguity of long-read genome assemblies of three plant species using optical mapping and chromosome conformation capture data
Source: Genome Res. 2017 May;27(5):778–86. doi: 10.1101/gr.213652.116 (PMC5411772; doi:10.1101/gr.213652.116)
Supplement: Supplemental Material [file supp_gr.213652.116_Supplemental_Scripts.zip]

Archive with 58 entries (48 files):
- OM-HiC-scaffolding-master/
- OM-HiC-scaffolding-master/hybridScaffold.pl
- OM-HiC-scaffolding-master/LICENSE
- OM-HiC-scaffolding-master/README.md
- OM-HiC-scaffolding-master/data/
- OM-HiC-scaffolding-master/data/readme.txt
- OM-HiC-scaffolding-master/HiC-ImpScaffolding/
- OM-HiC-scaffolding-master/HiC-ImpScaffolding/hirise_commands.pa.sh
- OM-HiC-scaffolding-master/HiC-ImpScaffolding/OM.find.conflict-regions.for.HiC.improved.pl
- OM-HiC-scaffolding-master/HiC-ImpScaffolding/OM.scaffolding.pl
- OM-HiC-scaffolding-master/HiC-ImpScaffolding/OM.split-misassembly.pl
- OM-HiC-scaffolding-master/HiC-ImpScaffolding/README.md
- OM-HiC-scaffolding-master/HiC-ImpScaffolding/run.sh
- OM-HiC-scaffolding-master/integrated-OM-HiC-scaffolding/
- OM-HiC-scaffolding-master/integrated-OM-HiC-scaffolding/hirise_commands.pa.sh
- OM-HiC-scaffolding-master/integrated-OM-HiC-scaffolding/OM.breaks.ctg.pl
- OM-HiC-scaffolding-master/integrated-OM-HiC-scaffolding/OM.breaks.filter.pl
- OM-HiC-scaffolding-master/integrated-OM-HiC-scaffolding/OM.conflicts.add.HiRise.pl
- OM-HiC-scaffolding-master/integrated-OM-HiC-scaffolding/OM.conflicts.falcon-pbcr.cross-check.pl
- OM-HiC-scaffolding-master/integrated-OM-HiC-scaffolding/OM.find.conflict-regions.pl
- OM-HiC-scaffolding-master/integrated-OM-HiC-scaffolding/OM.merge.low-high.breaks.pl
- OM-HiC-scaffolding-master/integrated-OM-HiC-scaffolding/OM.scaffolding.pl
- OM-HiC-scaffolding-master/integrated-OM-HiC-scaffolding/OM.split-misassembly.pl
- OM-HiC-scaffolding-master/integrated-OM-HiC-scaffolding/readme.txt
- OM-HiC-scaffolding-master/integrated-OM-HiC-scaffolding/run.sh
- OM-HiC-scaffolding-master/OM-ImpScaffolding/
- OM-HiC-scaffolding-master/OM-ImpScaffolding/OM.falcon.pbcr.misass.cross-check.pl
- OM-HiC-scaffolding-master/OM-ImpScaffolding/OM.find.conflict-regions.pl
- OM-HiC-scaffolding-master/OM-ImpScaffolding/OM.merge.conflict-regions.pl
- OM-HiC-scaffolding-master/OM-ImpScaffolding/OM.scaffolding.pl
- OM-HiC-scaffolding-master/OM-ImpScaffolding/OM.split-misassembly.pl
- OM-HiC-scaffolding-master/OM-ImpScaffolding/README.md
- OM-HiC-scaffolding-master/OM-ImpScaffolding/run.sh
- OM-HiC-scaffolding-master/PacBio/
- OM-HiC-scaffolding-master/PacBio/fc_run.cfg
- OM-HiC-scaffolding-master/PacBio/pbcr.pacbio.spec
- OM-HiC-scaffolding-master/scripts/
- OM-HiC-scaffolding-master/scripts/AssignAlignType.pl
- OM-HiC-scaffolding-master/scripts/calc_cmap_stats.pl
- OM-HiC-scaffolding-master/scripts/calc_xmap_stats.pl
- OM-HiC-scaffolding-master/scripts/fa2cmap.pl
- OM-HiC-scaffolding-master/scripts/fa_key_convert.pl
- OM-HiC-scaffolding-master/scripts/findBNG.pl
- OM-HiC-scaffolding-master/scripts/findNGS.pl
- OM-HiC-scaffolding-master/scripts/MergeNGS_BN.pl
- OM-HiC-scaffolding-master/scripts/readme.txt
- OM-HiC-scaffolding-master/scripts/per5/
- OM-HiC-scaffolding-master/scripts/per5/README.md
- OM-HiC-scaffolding-master/util/
- OM-HiC-scaffolding-master/util/assembly.N50.pl
- OM-HiC-scaffolding-master/util/CN50.pl
- OM-HiC-scaffolding-master/util/readme.txt
- OM-HiC-scaffolding-master/xml/
- OM-HiC-scaffolding-master/xml/hybridScaffold_config_out5.xml
- OM-HiC-scaffolding-master/xml/hybridScaffold_config_out54.xml
- OM-HiC-scaffolding-master/xml/hybridScaffold_config_out55.xml
- OM-HiC-scaffolding-master/xml/hybridScaffold_config_out7.xml
- OM-HiC-scaffolding-master/xml/README.md
