# Supplementary material for: Improving and correcting the contiguity of long-read genome assemblies of three plant species using optical mapping and chromosome conformation capture data
Source: Genome Res. 2017 May;27(5):778–86. doi: 10.1101/gr.213652.116 (PMC5411772; doi:10.1101/gr.213652.116)
Supplement: Supplemental Material [file supp_gr.213652.116_Supplemental_Scripts.zip › OM-HiC-scaffolding-master/data/readme.txt]

All PacBio reads, Dovetail Hi-C reads, optical maps and final assemblies were uploaded to ENA with the project ID PRJEB16743
