# Supplementary material for: Improving and correcting the contiguity of long-read genome assemblies of three plant species using optical mapping and chromosome conformation capture data
Source: Genome Res. 2017 May;27(5):778–86. doi: 10.1101/gr.213652.116 (PMC5411772; doi:10.1101/gr.213652.116)
Supplement: Supplemental Material [file supp_gr.213652.116_Supplemental_Scripts.zip › OM-HiC-scaffolding-master/HiC-ImpScaffolding/README.md]

# Improved Dovetail Hi-C Scaffolding workflow

Working directory: $your_working_directory/OM-HiC-scaffolding/HiCint

The final scaffolds are in the file "HiCint/2-falconBroken/scafSeq/hybrid.map.scaffolds.fasta"

This workflow mainly contains steps as below:

1) mapping Hi-C reads to input sequences of Falcon assembly contigs and PBcR assembly contigs, respectively.

2) run HiRise scaffolding for Falcon contigs and PBcR contigs

3) do in-silico Optical Mapping scaffolding using scaffolds from Falcon contigs' scaffolding and in-silico cmap of scaffold sequences from HiRise scaffolding of PBcR contigs

Please read the file "run.sh" if you want to see the details.
