# Supplementary material for: Improving and correcting the contiguity of long-read genome assemblies of three plant species using optical mapping and chromosome conformation capture data
Source: Genome Res. 2017 May;27(5):778–86. doi: 10.1101/gr.213652.116 (PMC5411772; doi:10.1101/gr.213652.116)
Supplement: Supplemental Material [file supp_gr.213652.116_Supplemental_Scripts.zip › OM-HiC-scaffolding-master/OM-ImpScaffolding/README.md]

#Integrated Optical Mapping Scaffolding
This workflow is used to do genome assembly scaffolding using assembly sequences and optical consensus maps

##Inputs:

De novo assembly contigs of PacBio reads using Falcon and PBcR, respectively

optical consensus maps from de novo assembly of optical mapping molecules data

##Usage:

Please read the file run.sh in this directory. The file run.sh describes how to run each step 
