# Supplementary material for: Improving and correcting the contiguity of long-read genome assemblies of three plant species using optical mapping and chromosome conformation capture data
Source: Genome Res. 2017 May;27(5):778–86. doi: 10.1101/gr.213652.116 (PMC5411772; doi:10.1101/gr.213652.116)
Supplement: Supplemental Material [file supp_gr.213652.116_Supplemental_Scripts.zip › OM-HiC-scaffolding-master/PacBio/fc_run.cfg]

[General]
job_type = local

# list of files of the initial bas.h5 files
input_fofn = input.fofn
#input_fofn = preads.fofn

input_type = raw
#input_type = preads

# The length cutoff used for seed reads used for initial mapping
length_cutoff = 5000

# The length cutoff used for seed reads usef for pre-assembly
length_cutoff_pr = 6500


jobqueue = your_queue
sge_option_da = -pe smp 8 -q %(jobqueue)s
sge_option_la = -pe smp 4 -q %(jobqueue)s
sge_option_pda = -pe smp 8 -q %(jobqueue)s
sge_option_pla = -pe smp 4 -q %(jobqueue)s
sge_option_fc = -pe smp 4 -q %(jobqueue)s
sge_option_cns = -pe smp 4 -q %(jobqueue)s

pa_concurrent_jobs = 12
ovlp_concurrent_jobs = 12

pa_HPCdaligner_option =  -v -dal24 -t16 -e.70 -l1000 -s1000
ovlp_HPCdaligner_option = -v -dal24 -t32 -h60 -e.96 -l500 -s1000

pa_DBsplit_option = -x500 -s200
ovlp_DBsplit_option = -x500 -s200

falcon_sense_option = --output_multi --min_idt 0.70 --min_cov 4 --local_match_count_threshold 2 --max_n_read 200 --n_core 4 --output_dformat

overlap_filtering_setting = --max_diff 100 --max_cov 180 --min_cov 5 --bestn 10 --n_core 16
