# Supplementary material for: Improving and correcting the contiguity of long-read genome assemblies of three plant species using optical mapping and chromosome conformation capture data
Source: Genome Res. 2017 May;27(5):778–86. doi: 10.1101/gr.213652.116 (PMC5411772; doi:10.1101/gr.213652.116)
Supplement: Supplemental Material [file supp_gr.213652.116_Supplemental_Scripts.zip › OM-HiC-scaffolding-master/PacBio/pbcr.pacbio.spec]

merSize=16
mhap=-k 16 --num-hashes 512 --num-min-matches 3 --threshold 0.04 --weighted

useGrid=0
scriptOnGrid=0
gridEngine=LSF

assembleCoverage=25

ovlMemory=32
ovlStoreMemory=32000
threads=32
ovlConcurrency=1
cnsConcurrency=8
merylThreads=32
merylMemory=32000
ovlRefBlockSize=20000
frgCorrThreads = 16
frgCorrBatchSize = 100000
ovlCorrBatchSize = 100000


sgeScript = -pe threads 1
sgeConsensus = -pe threads 8
sgeOverlap = -pe threads 15 –l mem=2GB
sgeCorrection = -pe threads 15 –l mem=2GB
sgeFragmentCorrection = -pe threads 16 –l mem=2GB
sgeOverlapCorrection = -pe threads 1 –l mem=16GB
