# Supplementary material for: Improving and correcting the contiguity of long-read genome assemblies of three plant species using optical mapping and chromosome conformation capture data
Source: Genome Res. 2017 May;27(5):778–86. doi: 10.1101/gr.213652.116 (PMC5411772; doi:10.1101/gr.213652.116)
Supplement: Supplemental Material [file supp_gr.213652.116_Supplemental_Scripts.zip › OM-HiC-scaffolding-master/scripts/readme.txt]

You can find these files here https://bitbucket.org/znfinger/na12878_architecture/src/d5dce1d611c4cb222e17242d74ab7ea00d296185/bionano/scripts/?at=master

Or download from here
http://www.bnxinstall.com/scripts/v3692/
