# Supplementary material for: Improving and correcting the contiguity of long-read genome assemblies of three plant species using optical mapping and chromosome conformation capture data
Source: Genome Res. 2017 May;27(5):778–86. doi: 10.1101/gr.213652.116 (PMC5411772; doi:10.1101/gr.213652.116)
Supplement: Supplemental Material [file supp_gr.213652.116_Supplemental_Scripts.zip › OM-HiC-scaffolding-master/xml/hybridScaffold_config_out5.xml]

<?xml version="1.0"?>

<hybridScaffold>
	<version>
      <flag attr="version" val0="$Id: hybridScaffold_config.xml 3516 2015-01-17 22:33:36Z psheth $"/>
    </version>
		<global>
			<!--<flag attr="refaligner" val0="/mnt/bionf_tmp/apang/triobppAdj2/NA12878/ngs_alignment_pac_bio_mtSinai/write_up/NatureMethods/script_release/RefAligner" display=""/>-->
            <flag attr="refaligner" val0="/projects/dep_coupland/grp_nordstrom/bin/IrysScaffoldingKSU/tools/RefAligner" display=""/>
			<flag attr="maxmem" val0="128" display="Maximum memory (GB)" group="Global options" description="Define the maximum amount of RAM in gigabytes to be used by each process."/>
			<flag attr="maxthreads" val0="20" display="Max threads" group="Global options" description="Define maximum number of threads to be used by each process."/>
		</global>
		<fasta2cmap>
			<flag attr="enzyme" val0="BspQI" display="Enzyme" group="FASTA to CMAP digestion" description="Define single enzyme for in-silico FASTA to CMAP digestion. Avalible enzymes: BspQI, BbvCI, BsmI, BsrDI, bseCI." />	
			<flag attr="minLabels" val0="0" display="Minimum label sites" group="FASTA to CMAP digestion" description="Specify minimum number of label sites per digested contig."/>	
			<flag attr="minLength" val0="0" display="Minimum length (Kb)" group="FASTA to CMAP digestion" description="Specify minimum length in Kb of each digested contig."/>	
		</fasta2cmap>
		<align1>
			<flag attr="T" val0="1e-9" display="P-value" group="Initial alignment" description="Minimum confidence value to output intial alignments. Recommended starting value of 1e-5/genome size in Mb."/>	
			<flag attr="endoutlier" val0="1e-3" display=""/>	
			<flag attr="outlier" val0="1e-4" display=""/>	
			<flag attr="extend" val0="1" display=""/>	
			<flag attr="FN" val0="0.05" display=""/>	
			<flag attr="FP" val0="0.5" display=""/>	
			<flag attr="sf" val0="0.2" display=""/>	
			<flag attr="sd" val0="0.1" display=""/>	
			<flag attr="sr" val0="0.02" display=""/>	
			<flag attr="res" val0="2.9" display=""/>	
			<flag attr="resSD" val0="0.75" display=""/>	
			<flag attr="mres" val0="1.2" display=""/>	
			<flag attr="A" val0="5" display=""/>	
			<flag attr="biaswt" val0="0" display=""/>	
			<flag attr="M" val0="1" display=""/>	
			<flag attr="Mfast" val0="0" display=""/>	
			<flag attr="deltaX" val0="9" display=""/>	
			<flag attr="deltaY" val0="9" display=""/>	
			<flag attr="xmapchim" val0="14" display=""/>	
			<flag attr="xmapUnique" val0="14" display=""/>	
			<flag attr="RepeatMask" val0="2" val1="0.01" display=""/>	
			<flag attr="RepeatRec" val0="0.7" val1="0.6" display=""/>	
		</align1>
		<assignAlignType>
			<flag attr="T_cutoff" val0="1e-11" display="P-value" group="Chimeric/conflicting alignment flagging" description="Minimum confidence value used to flag chimeric/conflicting alignments."/>	
			<flag attr="max_overhang" val0="5" display=""/>				
		</assignAlignType>
		<mergeNGS_BN>
			<flag attr="merge_Tvalue" val0="1e-9" display="P-value" group="Merging" description="Minimum confidence value used to merge alignments."/>				
			<flag attr="id_shift" val0="100000" display=""/>				
			<flag attr="max_merge_rounds" val0="40" display=""/>		
			<flag attr="endoutlier" val0="0" display=""/>				
			<flag attr="outlier" val0="1e-4" display=""/>				
			<flag attr="biaswt" val0="0" display=""/>				
			<flag attr="sd" val0="0.1" display=""/>				
			<flag attr="res" val0="2.9" display=""/>				
			<flag attr="sf" val0="0.2" display=""/>				
			<flag attr="RepeatMask" val0="2" val1="0.01" display=""/>				
			<flag attr="RepeatRec" val0="0.7" val1="0.6" display=""/>	
		</mergeNGS_BN>
		<align_final>
			<flag attr="T" val0="1e-9" display="P-value" group="Final alignment" description="Minimum confidence score used to align NGS contigs back to hybrid scaffold."/>				
			<flag attr="endoutlier" val0="1e-3" display=""/>				
			<flag attr="outlier" val0="1e-4" display=""/>				
			<flag attr="extend" val0="0" display=""/>				
			<flag attr="FN" val0="0.05" display=""/>				
			<flag attr="FP" val0="0.5" display=""/>				
			<flag attr="sf" val0="0.2" display=""/>				
			<flag attr="sd" val0="0.1" display=""/>				
			<flag attr="sr" val0="0.02" display=""/>				
			<flag attr="res" val0="0" display=""/>				
			<flag attr="resSD" val0="0.75" display=""/>				
			<flag attr="mres" val0="0" display=""/>				
			<flag attr="A" val0="5" display=""/>				
			<flag attr="biaswt" val0="0" display=""/>				
			<flag attr="M" val0="1" display=""/>				
			<flag attr="Mfast" val0="0" display=""/>				
			<flag attr="deltaX" val0="9" display=""/>				
			<flag attr="deltaY" val0="9" display=""/>					
			<flag attr="RepeatMask" val0="2" val1="0.01" display=""/>				
			<flag attr="RepeatRec" val0="0.7" val1="0.6" display=""/>	
			<flag attr="BestRef" val0="1" display=""/>				
			<flag attr="nosplit" val0="2" display=""/>						
		</align_final>
		<mqr>
			<flag attr="T" val0="1e-9" display=""/>				
			<flag attr="minlen" val0="100" display=""/>						
			<flag attr="M" val0="10" display=""/>				
			<flag attr="S" val0="-1000" display=""/>
			<flag attr="endoutlier" val0="1e-3" display=""/>				
			<flag attr="outlier" val0="1e-4" display=""/>
			<flag attr="A" val0="5" display=""/>	
			<flag attr="sf" val0="0.2" display=""/>				
			<flag attr="sd" val0="0.0" display=""/>				
			<flag attr="sr" val0="0.04" display=""/>
			<flag attr="FP" val0="1.5" display=""/>	
			<flag attr="resbias" val0="5" val1="64" display=""/>	
			<flag attr="Mfast" val0="0" display=""/>
			<flag attr="biaswt" val0="0" display=""/>
			<flag attr="BestRef" val0="1" display=""/>				
			<flag attr="nosplit" val0="2" display=""/>		
			<flag attr="randomize" val0="0" display=""/>				
			<flag attr="subset" val0="1" val1="5000" display=""/>		
			<flag attr="hash" val0="-hashgen 5 3 2.4 1.5 0.05 5.0 1 1 2" val1="-hash -hashdelta 10" display=""/>	
		</mqr>
</hybridScaffold>
