# Supplementary material for: Improving and correcting the contiguity of long-read genome assemblies of three plant species using optical mapping and chromosome conformation capture data
Source: Genome Res. 2017 May;27(5):778–86. doi: 10.1101/gr.213652.116 (PMC5411772; doi:10.1101/gr.213652.116)
Supplement: Supplemental Material [file supp_gr.213652.116_Supplemental_Data.zip]

Archive with 3 entries (3 files):
- Euclidium_syriacum.MPIPZ_v1.annotation.TE.gff.gz
- Arabis_alpina.MPIPZ.version_5.chr.all.liftOverV4.v3.gff3.gz
- Conringia_planisiliqua.MPIPZ_v1.annotation.TE.gff.gz
